# Supplementary material for: The Impact of Psychological Distress on the Occupational Well-Being of Sexual and Gender Minorities
Source: Healthcare (Basel). 2022 Apr 8;10(4):699. doi: 10.3390/healthcare10040699 (PMC9026495; doi:10.3390/healthcare10040699)
Supplement: Supplementary file 1 [file healthcare-10-00699-s001.zip]

Archive with 1 entries (1 files):
- healthcare-1635875-Supplementary Material.pdf
